# Supplementary material for: The First Illumina-Based De Novo Transcriptome Sequencing and Analysis of Safflower Flowers
Source: PLoS One. 2012 Jun 19;7(6):e38653. doi: 10.1371/journal.pone.0038653 (PMC3378585; doi:10.1371/journal.pone.0038653)
Supplement: File S1 — Summary of the involved KEGG pathways and their corresponding gene numbers. (XLSX) [file pone.0038653.s001.xlsx]

## Sheet: Sheet1
Additional File S1 Summary of KEGG pathways and corresponding gene numbers
Pathway	Nmuber	Pathway ID	Pathway	Number	Pathway ID
Metabolic pathways	6948	ko01100	DNA replication	156	ko03030
Biosynthesis of secondary metabolites	3598	ko01110	Glyoxylate and dicarboxylate metabolism	154	ko00630
Plant-pathogen interaction	2348	ko04626	Nitrogen metabolism	153	ko00910
Spliceosome	1287	ko03040	Tyrosine metabolism	153	ko00350
Ribosome	1284	ko03010	Ether lipid metabolism	149	ko00565
Protein processing in endoplasmic reticulum	1077	ko04141	Fatty acid biosynthesis	143	ko00061
Starch and sucrose metabolism	954	ko00500	Regulation of autophagy	143	ko04140
Ubiquitin mediated proteolysis	632	ko04120	Photosynthesis	141	ko00195
Phenylpropanoid biosynthesis	607	ko00940	SNARE interactions in vesicular transport	133	ko04130
Oxidative phosphorylation	595	ko00190	Phenylalanine, tyrosine and tryptophan biosynthesis	131	ko00400
Purine metabolism	593	ko00230	Valine, leucine and isoleucine biosynthesis	130	ko00290
Endocytosis	538	ko04144	Sphingolipid metabolism	128	ko00600
Pyrimidine metabolism	524	ko00240	Natural killer cell mediated cytotoxicity	126	ko04650
Glycolysis / Gluconeogenesis	508	ko00010	Mismatch repair	125	ko03430
RNA degradation	474	ko03018	Flavone and flavonol biosynthesis	114	ko00944
Amino sugar and nucleotide sugar metabolism	441	ko00520	Lysine degradation	112	ko00310
Phagosome	422	ko04145	Butanoate metabolism	109	ko00650
Stilbenoid, diarylheptanoid and gingerol biosynthesis	421	ko00945	Other glycan degradation	108	ko00511
Limonene and pinene degradation	406	ko00903	Steroid biosynthesis	107	ko00100
Zeatin biosynthesis	361	ko00908	Linoleic acid metabolism	105	ko00591
Peroxisome	360	ko04146	Ubiquinone and other terpenoid-quinone biosynthesis	105	ko00130
Pyruvate metabolism	356	ko00620	Selenoamino acid metabolism	99	ko00450
Glycerophospholipid metabolism	344	ko00564	Diterpenoid biosynthesis	99	ko00904
Circadian rhythm - plant	326	ko04712	beta-Alanine metabolism	99	ko00410
Cyanoamino acid metabolism	316	ko00460	Benzoxazinoid biosynthesis	81	ko00402
Cysteine and methionine metabolism	311	ko00270	Isoquinoline alkaloid biosynthesis	77	ko00950
Citrate cycle (TCA cycle)	292	ko00020	Tropane, piperidine and pyridine alkaloid biosynthesis	72	ko00960
ABC transporters	286	ko02010	Histidine metabolism	72	ko00340
Phenylalanine metabolism	285	ko00360	One carbon pool by folate	71	ko00670
Phosphatidylinositol signaling system	285	ko04070	Pantothenate and CoA biosynthesis	66	ko00770
Flavonoid biosynthesis	274	ko00941	Glycosylphosphatidylinositol(GPI)-anchor biosynthesis	63	ko00563
Carbon fixation in photosynthetic organisms	273	ko00710	Sulfur metabolism	62	ko00920
alpha-Linolenic acid metabolism	268	ko00592	Glucosinolate biosynthesis	60	ko00966
Terpenoid backbone biosynthesis	259	ko00900	Non-homologous end-joining	60	ko03450
RNA polymerase	258	ko03020	Glycosaminoglycan degradation	56	ko00531
Inositol phosphate metabolism	254	ko00562	Nicotinate and nicotinamide metabolism	50	ko00760
Aminoacyl-tRNA biosynthesis	253	ko00970	Arachidonic acid metabolism	48	ko00590
Galactose metabolism	249	ko00052	Folate biosynthesis	44	ko00790
Nucleotide excision repair	243	ko03420	Lysine biosynthesis	44	ko00300
Pentose and glucuronate interconversions	240	ko00040	Glycosphingolipid biosynthesis - ganglio series	38	ko00604
Glycerolipid metabolism	222	ko00561	O-Mannosyl glycan biosynthesis	37	ko00514
Pentose phosphate pathway	220	ko00030	Synthesis and degradation of ketone bodies	35	ko00072
Biosynthesis of unsaturated fatty acids	216	ko01040	Brassinosteroid biosynthesis	28	ko00905
Glutathione metabolism	215	ko00480	Photosynthesis - antenna proteins	24	ko00196
Arginine and proline metabolism	213	ko00330	Circadian rhythm - mammal	23	ko04710
Fatty acid metabolism	204	ko00071	Riboflavin metabolism	23	ko00740
Alanine, aspartate and glutamate metabolism	203	ko00250	Monoterpenoid biosynthesis	22	ko00902
Tryptophan metabolism	200	ko00380	Indole alkaloid biosynthesis	22	ko00901
Proteasome	194	ko03050	Vitamin B6 metabolism	21	ko00750
Ascorbate and aldarate metabolism	192	ko00053	Anthocyanin biosynthesis	20	ko00942
Fructose and mannose metabolism	191	ko00051	Glycosphingolipid biosynthesis - globo series	18	ko00603
Porphyrin and chlorophyll metabolism	187	ko00860	Thiamine metabolism	15	ko00730
Basal transcription factors	185	ko03022	Fatty acid elongation in mitochondria	12	ko00062
Propanoate metabolism	182	ko00640	Taurine and hypotaurine metabolism	11	ko00430
Carotenoid biosynthesis	178	ko00906	Lipoic acid metabolism	10	ko00785
Protein export	169	ko03060	Sulfur relay system	10	ko04122
Valine, leucine and isoleucine degradation	169	ko00280	Biotin metabolism	9	ko00780
N-Glycan biosynthesis	168	ko00510	C5-Branched dibasic acid metabolism	9	ko00660
Base excision repair	167	ko03410	Caffeine metabolism	6	ko00232
Homologous recombination	162	ko03440	Betalain biosynthesis	4	ko00965
Glycine, serine and threonine metabolism	159	ko00260	Count	total 30,203 unigenes
