# Supplementary material for: The First Illumina-Based De Novo Transcriptome Sequencing and Analysis of Safflower Flowers
Source: PLoS One. 2012 Jun 19;7(6):e38653. doi: 10.1371/journal.pone.0038653 (PMC3378585; doi:10.1371/journal.pone.0038653)
Supplement: File S2 — The main identified flavonoid biosynthetic pathway genes and their coverage. (XLSX) [file pone.0038653.s002.xlsx]

## Sheet: Sheet1
Additional File 1 The main identified flavonoid biosynthetic pathway genes and their coverage
CHS
Gene-ID	Subject_annotation	Depth	Coverage	Length	GC%	N%	Unique-mapped-Reads
Unigene35320_safflower	chalcone synthase (EC:2.3.1.74); K00660 chalcone synthase [EC:2.3.1.74]	23.4724	0.9985	671	0.5306	0	175
Unigene81017_safflower	chalcone synthase (EC:2.3.1.74); K00660 chalcone synthase [EC:2.3.1.74]	11.1222	0.9986	704	0.5369	0	87
Unigene96944_safflower	chalcone synthase (EC:2.3.1.74); K00660 chalcone synthase [EC:2.3.1.74]	96.2111	0.5661	1293	0.5677	0	1383
Unigene96945_safflower	chalcone synthase (EC:2.3.1.74); K00660 chalcone synthase [EC:2.3.1.74]	117.269	0.6372	1312	0.5412	0	1713
Unigene27704_safflower	chalcone synthase (EC:2.3.1.74); K00660 chalcone synthase [EC:2.3.1.74]	83.6471	0.9941	510	0.5059	0	474
Unigene44827_safflower	hypothetical protein; K00660 chalcone synthase [EC:2.3.1.74]	12.9878	0.1695	1799	0.4792	0	260
Unigene104011_safflower	hypothetical protein; K00660 chalcone synthase [EC:2.3.1.74]	152.078	0.9993	1353	0.4856	0	2288
CHI
Gene-ID	Subject_annotation	Depth	Coverage	Length	GC%	N%	Unique-mapped-Reads
Unigene1484_safflower	K01859|3|4e-73|272|ath:AT3G55120|chalcone isomerase [EC:5.5.1.6]	67.0521	0.4408	1055	0.4199	0	786
Unigene16741_safflower	K01859|3|7e-37|150|ath:AT3G55120|chalcone isomerase [EC:5.5.1.6]	147.411	0.9045	649	0.4037	0	1063
Unigene15810_safflower	K01859|4|3e-18|87.4|ath:AT3G55120|chalcone isomerase [EC:5.5.1.6]	110.21	0.997	334	0.509	0	409
Unigene27082_safflower	K01859|5|3e-10|61.2|osa:4334588|chalcone isomerase [EC:5.5.1.6]	432.333	0.9977	433	0.4434	0	2080
F3H
Gene-ID	Subject_annotation	Depth	Coverage	Length	GC%	N%	Unique-mapped-Reads
Unigene45665_safflower	K00475|1|1e-27|119|ath:AT3G51240|naringenin 3-dioxygenase [EC:1.14.11.9]	622.603	0.9977	438	0.3562	0	3030
Unigene45108_safflower	K00475|2|3e-39|157|ath:AT3G51240|naringenin 3-dioxygenase [EC:1.14.11.9]	472.95	0.9675	400	0.57	0	2102
Unigene45631_safflower	K00475|2|3e-80|294|ath:AT3G51240|naringenin 3-dioxygenase [EC:1.14.11.9]	591.818	0.998	495	0.4949	0	3255
Unigene94956_safflower	K00475|3|1e-19|91.7|ath:AT3G51240|naringenin 3-dioxygenase [EC:1.14.11.9]	32.1649	0.9931	291	0.4364	0	104
Unigene27714_safflower	K00475|3|4e-37|152|ath:AT3G51240|naringenin 3-dioxygenase [EC:1.14.11.9]	51.1652	0.9949	781	0.5058	0	444
Unigene96878_safflower	K00475|5|9e-36|147|ath:AT3G51240|naringenin 3-dioxygenase [EC:1.14.11.9]	92.2554	0.9976	838	0.5024	0	859
F3'H
Gene-ID	Subject_annotation	Depth	Coverage	Length	GC%	N%	Unique-mapped-Reads
Unigene1203_safflower	K00517|1|1e-51|200|osa:4348172| [EC:1.14.-.-]!K05280|3|2e-33|140|vvi:100232999|flavonoid 3'-monooxygenase [EC:1.14.13.21]	160	0.9989	927	0.4725	0	1648
Unigene93968_safflower	K00517|1|1e-61|234|osa:4348172| [EC:1.14.-.-]!K05280|4|3e-57|220|vvi:100232999|flavonoid 3'-monooxygenase [EC:1.14.13.21]	14.0111	0.9936	1259	0.4273	0	196
Unigene35138_safflower	K00517|1|1e-68|258|osa:4348172| [EC:1.14.-.-]!K05280|5|2e-63|240|pop:POPTR_823742|flavonoid 3'-monooxygenase [EC:1.14.13.21]	19.4148	0.9721	1145	0.441	0	247
Unigene102031_safflower	K00517|1|1e-69|259|ath:AT4G31940| [EC:1.14.-.-]!K05280|4|2e-48|189|ath:AT5G07990|flavonoid 3'-monooxygenase [EC:1.14.13.21]	13.6486	0.9985	666	0.455	0	101
Unigene102497_safflower	K00517|1|1e-80|297|ath:AT4G15350| [EC:1.14.-.-]!K05280|4|1e-76|284|pop:POPTR_823742|flavonoid 3'-monooxygenase [EC:1.14.13.21]	10.6221	0.9854	1093	0.473	0	129
Unigene91993_safflower	K00517|1|2e-10|61.2|ath:AT3G52970| [EC:1.14.-.-]!K05280|4|2e-09|58.2|ath:AT5G07990|flavonoid 3'-monooxygenase [EC:1.14.13.21]	12.4752	0.9868	303	0.5116	0	42
Unigene21761_safflower	K00517|1|2e-18|88.6|ath:AT4G31940| [EC:1.14.-.-]!K05280|2|2e-14|75.1|osa:4348304|flavonoid 3'-monooxygenase [EC:1.14.13.21]	23.9853	0.9218	409	0.4645	0	109
Unigene11404_safflower	K00517|1|2e-26|114|ath:AT5G25140| [EC:1.14.-.-]!K05280|2|3e-26|113|pop:POPTR_823742|flavonoid 3'-monooxygenase [EC:1.14.13.21]	422.975	0.9725	363	0.3967	0	1706
Unigene81642_safflower	K00517|1|2e-38|155|osa:4348172| [EC:1.14.-.-]!K05280|4|2e-23|106|vvi:100232999|flavonoid 3'-monooxygenase [EC:1.14.13.21]	10.0532	0.9911	564	0.4894	0	63
Unigene79216_safflower	K00517|1|3e-15|77.4|ath:AT4G13310| [EC:1.14.-.-]!K05280|5|2e-09|58.2|vvi:100232999|flavonoid 3'-monooxygenase [EC:1.14.13.21]	12.8571	0.8528	231	0.3766	0	33
Unigene29493_safflower	K00517|1|3e-43|172|osa:4348172| [EC:1.14.-.-]!K05280|3|2e-32|136|vvi:100232999|flavonoid 3'-monooxygenase [EC:1.14.13.21]	59.7127	0.9891	731	0.4159	0	485
Unigene67700_safflower	K00517|1|3e-49|191|ath:AT4G31940| [EC:1.14.-.-]!K05280|2|4e-37|151|osa:4348304|flavonoid 3'-monooxygenase [EC:1.14.13.21]	49.0909	0.9633	627	0.4306	0	342
Unigene81688_safflower	K00517|1|4e-07|50.4|osa:4348172| [EC:1.14.-.-]!K05280|2|6e-07|49.7|ath:AT5G07990|flavonoid 3'-monooxygenase [EC:1.14.13.21]	11.8519	0.9342	243	0.3951	0	32
Unigene19075_safflower	K00517|1|4e-51|198|ath:AT4G15350| [EC:1.14.-.-]!K05280|4|3e-50|195|ath:AT5G07990|flavonoid 3'-monooxygenase [EC:1.14.13.21]	14.8636	0.997	660	0.4273	0	109
Unigene26636_safflower	K00517|1|4e-52|201|ath:AT3G52970| [EC:1.14.-.-]!K05280|2|2e-51|199|ath:AT5G07990|flavonoid 3'-monooxygenase [EC:1.14.13.21]	284.284	0.9958	712	0.3933	0	2249
Unigene117304_safflower	K00517|1|4e-54|207|ath:AT4G31940| [EC:1.14.-.-]!K05280|2|3e-45|178|ath:AT5G07990|flavonoid 3'-monooxygenase [EC:1.14.13.21]	88.2387	0.9706	511	0.4344	0	501
Unigene36368_safflower	K00517|1|5e-118|422|osa:4348172| [EC:1.14.-.-]!K05280|4|1e-91|334|vvi:100232999|flavonoid 3'-monooxygenase [EC:1.14.13.21]	10.5288	0.9636	1456	0.4725	0	171
Unigene4038_safflower	K00517|1|5e-51|197|ath:AT4G31940| [EC:1.14.-.-]!K05280|3|2e-35|146|ath:AT5G07990|flavonoid 3'-monooxygenase [EC:1.14.13.21]	71.944	0.9984	643	0.4292	0	514
Unigene25331_safflower	K00517|1|5e-57|218|ath:AT3G52970| [EC:1.14.-.-]!K05280|2|9e-54|207|ath:AT5G07990|flavonoid 3'-monooxygenase [EC:1.14.13.21]	265.495	0.8999	819	0.3858	0	2416
Unigene25864_safflower	K00517|1|5e-59|226|ath:AT3G52970| [EC:1.14.-.-]!K05280|3|3e-51|200|ath:AT5G07990|flavonoid 3'-monooxygenase [EC:1.14.13.21]	56.9033	0.4382	1262	0.4223	0	798
Unigene17478_safflower	K00517|1|5e-64|241|ath:AT4G31940| [EC:1.14.-.-]!K05280|2|2e-52|203|osa:4348304|flavonoid 3'-monooxygenase [EC:1.14.13.21]	15.7205	0.369	916	0.4159	0	160
Unigene30319_safflower	K00517|1|6e-58|221|ath:AT4G31940| [EC:1.14.-.-]!K05280|3|2e-31|133|vvi:100232999|flavonoid 3'-monooxygenase [EC:1.14.13.21]	77.5601	0.97	832	0.4303	0	717
Unigene45873_safflower	K00517|1|7e-13|69.3|ath:AT3G52970| [EC:1.14.-.-]!K05280|4|2e-09|57.8|osa:4348304|flavonoid 3'-monooxygenase [EC:1.14.13.21]	208.76	0.989	363	0.5868	0	842
Unigene4404_safflower	K00517|1|7e-77|285|ath:AT3G52970| [EC:1.14.-.-]!K05280|4|6e-67|252|pop:POPTR_823742|flavonoid 3'-monooxygenase [EC:1.14.13.21]	98.6055	0.8667	1313	0.4501	0	1439
Unigene11911_safflower	K00517|1|8e-32|133|ath:AT3G52970| [EC:1.14.-.-]!K05280|4|2e-29|125|vvi:100232999|flavonoid 3'-monooxygenase [EC:1.14.13.21]	131.177	0.9978	459	0.3813	0	669
Unigene107943_safflower	K00517|1|9e-80|295|ath:AT3G52970| [EC:1.14.-.-]!K05280|2|8e-71|265|ath:AT5G07990|flavonoid 3'-monooxygenase [EC:1.14.13.21]	139.439	0.9775	1376	0.4092	0	2134
Unigene97077_safflower	K00517|2|2e-11|64.3|osa:4334183| [EC:1.14.-.-]!K09754|3|7e-11|62.8|ath:AT1G74550|p-coumarate 3-hydroxylase [EC:1.14.13.-]	196.397	0.9757	247	0.5506	0	539
Unigene97139_safflower	K05280|1|1e-21|98.6|pop:POPTR_823742|flavonoid 3'-monooxygenase [EC:1.14.13.21]	203.51	0.9918	245	0.4367	0	554
Unigene66823_safflower	K05280|1|1e-65|246|pop:POPTR_823742|flavonoid 3'-monooxygenase [EC:1.14.13.21]	45.5196	0.9954	866	0.4642	0	438
Unigene106530_safflower	K05280|1|2e-08|54.3|osa:4348304|flavonoid 3'-monooxygenase [EC:1.14.13.21]	16.2	0.9857	350	0.3457	0	63
Unigene104057_safflower	K05280|1|2e-32|135|ath:AT5G07990|flavonoid 3'-monooxygenase [EC:1.14.13.21]	401.864	0.9981	531	0.371	0	2371
Unigene58836_safflower	K05280|1|3e-63|238|pop:POPTR_823742|flavonoid 3'-monooxygenase [EC:1.14.13.21]	111.197	0.9981	518	0.4595	0	640
Unigene59035_safflower	K05280|1|4e-18|87.0|pop:POPTR_823742|flavonoid 3'-monooxygenase [EC:1.14.13.21]	16.9091	0.8303	165	0.4909	0	31
Unigene60374_safflower	K05280|1|6e-110|394|vvi:100232999|flavonoid 3'-monooxygenase [EC:1.14.13.21]	67.9134	0.9829	762	0.5564	0	575
Unigene25330_safflower	K05280|2|1e-18|88.6|ath:AT5G07990|flavonoid 3'-monooxygenase [EC:1.14.13.21]	51.7347	0.9694	294	0.4354	0	169
Unigene60260_safflower	K05280|2|1e-29|124|vvi:100232999|flavonoid 3'-monooxygenase [EC:1.14.13.21]	39.3976	0.988	249	0.4618	0	109
Unigene23581_safflower	K05280|2|1e-52|204|ath:AT5G07990|flavonoid 3'-monooxygenase [EC:1.14.13.21]	62.7202	0.9775	1158	0.4076	0	807
Unigene2223_safflower	K05280|2|2e-47|186|vvi:100232999|flavonoid 3'-monooxygenase [EC:1.14.13.21]	32.6559	0.9975	802	0.5436	0	291
Unigene59036_safflower	K05280|4|2e-19|90.9|pop:POPTR_823742|flavonoid 3'-monooxygenase [EC:1.14.13.21]	35.4706	0.9471	170	0.4824	0	67
F3',5'H
Gene-ID	Subject_annotation	Depth	Coverage	Length	GC%	N%	Unique-mapped-Reads
Unigene8718_safflower	K13083|1|3e-68|256|pop:POPTR_54623|cytochrome P450, family 75, subfamily A (flavonoid 3',5'-hydroxylase) [EC:1.14.13.88]	10.1687	0.953	1363	0.4321	0	154
Unigene28708_safflower	K13083|1|9e-38|153|pop:POPTR_64620|cytochrome P450, family 75, subfamily A (flavonoid 3',5'-hydroxylase) [EC:1.14.13.88]	66.9151	0.9584	577	0.4246	0	429
Unigene25427_safflower	K13083|2|4e-12|67.8|pop:POPTR_64620|cytochrome P450, family 75, subfamily A (flavonoid 3',5'-hydroxylase) [EC:1.14.13.88]	97.1106	0.7562	443	0.3093	0	478
FLS
Gene-ID	Subject_annotation	Depth	Coverage	Length	GC%	N%	Unique-mapped-Reads
Unigene16010_safflower	K05278|2|2e-58|221|ath:AT5G08640|flavonol synthase [EC:1.14.11.23]	145.13	0.9697	462	0.4286	0	745
Unigene35546_safflower	K05278|2|4e-26|115|ath:AT5G63590|flavonol synthase [EC:1.14.11.23]	20.4435	0.9852	744	0.4194	0	169
Unigene2919_safflower	K05278|2|4e-43|172|osa:4330843|flavonol synthase [EC:1.14.11.23]	553.656	0.9735	982	0.4409	0	6041
Unigene45600_safflower	K05278|3|1e-24|108|osa:4330843|flavonol synthase [EC:1.14.11.23]	186.713	0.9674	429	0.4895	0	890
Unigene24266_safflower	K05278|3|2e-58|223|osa:4330843|flavonol synthase [EC:1.14.11.23]	30.2251	0.94	1066	0.5863	0	358
Unigene16518_safflower	K05278|3|4e-06|47.0|ath:AT5G08640|flavonol synthase [EC:1.14.11.23]	115	0.9848	198	0.404	0	253
Unigene94693_safflower	K05278|4|6e-22|101|ath:AT5G63590|flavonol synthase [EC:1.14.11.23]	19.1457	0.9899	597	0.4422	0	127
Unigene16272_safflower	K05278|5|9e-19|89.7|ath:AT5G08640|flavonol synthase [EC:1.14.11.23]	105.405	0.9887	444	0.4662	0	520
DFR
Gene-ID	Subject_annotation	Depth	Coverage	Length	GC%	N%	Unique-mapped-Reads
Unigene97246_safflower	K00091|2|3e-63|237|rcu:RCOM_1591110|dihydroflavonol-4-reductase [EC:1.1.1.219]	66.8298	0.9596	470	0.517	0	349
Unigene34296_safflower	K00091|2|4e-13|70.1|rcu:RCOM_1591110|dihydroflavonol-4-reductase [EC:1.1.1.219]	95.4673	0.9813	214	0.5607	0	227
Unigene98353_safflower	K00091|3|2e-61|233|rcu:RCOM_1591110|dihydroflavonol-4-reductase [EC:1.1.1.219]	99.7465	0.6221	868	0.424	0	962
LAR
Gene-ID	Subject_annotation	Depth	Coverage	Length	GC%	N%	Unique-mapped-Reads
Unigene70973_safflower	K00224|1|1e-14|75.5|ath:AT4G13660| [EC:1.3.1.-]!K13081|3|1e-10|62.0|vvi:100232982|leucoanthocyanidin reductase [EC:1.17.1.3]	16.9307	0.901	202	0.4307	0	38
Unigene27019_safflower	K00224|1|1e-18|88.6|ath:AT1G75280| [EC:1.3.1.-]!K13081|2|5e-06|46.6|pop:POPTR_835080|leucoanthocyanidin reductase [EC:1.17.1.3]	87.907	0.9934	301	0.3854	0	294
Unigene4015_safflower	K00224|1|1e-72|269|ath:AT1G75280| [EC:1.3.1.-]!K13081|3|1e-48|190|pop:POPTR_835080|leucoanthocyanidin reductase [EC:1.17.1.3]	213.659	0.9886	615	0.4472	0	1460
Unigene29335_safflower	K00224|1|1e-80|296|ath:AT4G13660| [EC:1.3.1.-]!K13081|3|2e-43|173|pop:POPTR_566672|leucoanthocyanidin reductase [EC:1.17.1.3]	49.0359	0.9955	892	0.4215	0	486
Unigene25256_safflower	K00224|1|2e-123|439|ath:AT1G75280| [EC:1.3.1.-]!K13081|2|5e-70|262|vvi:100233112|leucoanthocyanidin reductase [EC:1.17.1.3]	734.415	0.9993	1382	0.4291	0	11279
Unigene40827_safflower	K00224|1|3e-14|75.1|ath:AT1G75280| [EC:1.3.1.-]!K13081|2|5e-11|64.3|vvi:100233112|leucoanthocyanidin reductase [EC:1.17.1.3]	76.242	0.9575	471	0.465	0	399
Unigene62696_safflower	K00224|1|4e-133|471|ath:AT1G75280| [EC:1.3.1.-]!K13081|2|1e-67|254|pop:POPTR_835080|leucoanthocyanidin reductase [EC:1.17.1.3]	40.2364	0.9897	973	0.443	0	435
Unigene74461_safflower	K00224|1|4e-23|103|ath:AT1G75280| [EC:1.3.1.-]!K13081|3|2e-15|77.8|pop:POPTR_835080|leucoanthocyanidin reductase [EC:1.17.1.3]	10.6084	0.981	263	0.4563	0	31
Unigene25966_safflower	K00224|1|7e-12|66.2|ath:AT1G75280| [EC:1.3.1.-]!K13081|2|5e-06|47.0|vvi:100233112|leucoanthocyanidin reductase [EC:1.17.1.3]	361.41	0.8695	383	0.3786	0	1538
Unigene40666_safflower	K00224|1|9e-63|237|ath:AT1G75280| [EC:1.3.1.-]!K13081|2|2e-43|172|vvi:100233112|leucoanthocyanidin reductase [EC:1.17.1.3]	64.0741	0.9986	729	0.4047	0	519
3GT
Gene-ID	Subject_annotation	Depth	Coverage	Length	GC%	N%	Unique-mapped-Reads
Unigene7139_safflower	K10757|2|4e-129|459|ath:AT5G17050|flavonol 3-O-glucosyltransferase [EC:2.4.1.91]	57.0992	0.989	1815	0.4832	0	1153
3GRT
Gene-ID	Subject_annotation	Depth	Coverage	Length	GC%	N%	Unique-mapped-Reads
Unigene59018_safflower	K00724|1|3e-11|65.5|osa:4340373|flavonol-3-O-glucoside L-rhamnosyltransferase [EC:2.4.1.159]	172.394	0.9982	568	0.3486	0	1088
ANS	Subject_annotation	Depth	Coverage	Length	GC%	N%	Unique-mapped-Reads
Unigene45108_safflower	LDOX, ANS; leucoanthocyanidin dioxygenase; K05277 leucoanthocyanidin dioxygenase [EC:1.14.11.19]	472.95	0.9675	400	0.57	0	2102
Unigene25694_safflower	LDOX; LDOX (LEUCOANTHOCYANIDIN DIOXYGENASE); leucocyanidin oxygenase (EC:1.14.11.19); K05277 leucoanthocyanidin dioxygenase [EC:1.14.11.19]	164.634	0.9939	164	0.4512	0	300
Unigene88615_safflower	Os01g0372500; K05277 leucoanthocyanidin dioxygenase [EC:1.14.11.19]	113.975	0.9919	1612	0.428	0	2043
Unigene66890_honghua	a2; anthocyaninless2 (EC:1.14.11.19); K05277 leucoanthocyanidin dioxygenase [EC:1.14.11.19]	50.9709	0.9871	309	0.4725	0	175
