# Supplementary material for: The First Illumina-Based De Novo Transcriptome Sequencing and Analysis of Safflower Flowers
Source: PLoS One. 2012 Jun 19;7(6):e38653. doi: 10.1371/journal.pone.0038653 (PMC3378585; doi:10.1371/journal.pone.0038653)
Supplement: File S4 — Genes of the safflower flower transcriptome identified as contributing to “biosynthesis of unsaturated fatty acids.” (XLSX) [file pone.0038653.s004.xlsx]

## Sheet: Sheet1
Additional File 3 Genes of the safflower flower transcriptome identified as contributing to “biosynthesis of unsaturated fatty acids”
geneID	Subject_annotation	Depth	Coverage	Length	GC%	N%	Unique-mapped-Reads
Unigene46030_Safflower	A Chain A, Crystal Structure Of Peroxisomal Acyl-Coa Oxidase-Ii (ISS); K00232 acyl-CoA oxidase [EC:1.3.3.6]	836.932	0.9773	264	0.4356	0	2455
Unigene104657_Safflower	ABA2; ABA2 (ABA DEFICIENT 2); alcohol dehydrogenase/ oxidoreductase/ xanthoxin dehydrogenase (EC:1.1.1.288); K09841 xanthoxin dehydrogenase [EC:1.1.1.288]	257.262	0.9348	1380	0.429	0	3945
Unigene12921_Safflower	ACX1; ACX1 (ACYL-COA OXIDASE 1); acyl-CoA oxidase (EC:1.3.3.6); K00232 acyl-CoA oxidase [EC:1.3.3.6]	14.6939	0.8827	196	0.4133	0	32
Unigene78115_Safflower	ACX3; ACX3 (ACYL-COA OXIDASE 3); acyl-CoA oxidase (EC:1.3.3.6); K00232 acyl-CoA oxidase [EC:1.3.3.6]	25.0391	0.9821	895	0.4201	0	249
Unigene112932_Safflower	ACX5; ACX5 (ACYL-COA OXIDASE 5); FAD binding / acyl-CoA dehydrogenase/ acyl-CoA oxidase/ electron carrier/ oxidoreductase/ oxidoreductase, acting on the CH-CH group of donors (EC:1.3.3.6); K00232 acyl-CoA oxidase [EC:1.3.3.6]	133.471	0.9976	412	0.4393	0	611
Unigene26073_Safflower	ACX5; ACX5 (ACYL-COA OXIDASE 5); FAD binding / acyl-CoA dehydrogenase/ acyl-CoA oxidase/ electron carrier/ oxidoreductase/ oxidoreductase, acting on the CH-CH group of donors (EC:1.3.3.6); K00232 acyl-CoA oxidase [EC:1.3.3.6]	419.835	0.9579	546	0.3828	0	2547
Unigene58839_Safflower	ACX6; ACX6 (ACYL-COA OXIDASE 6); FAD binding / acyl-CoA dehydrogenase/ acyl-CoA oxidase/ electron carrier/ oxidoreductase/ oxidoreductase, acting on the CH-CH group of donors (EC:1.3.3.6); K00232 acyl-CoA oxidase [EC:1.3.3.6]	18.4472	0.764	161	0.6025	0	33
Unigene105129_Safflower	ACX6; ACX6 (ACYL-COA OXIDASE 6); FAD binding / acyl-CoA dehydrogenase/ acyl-CoA oxidase/ electron carrier/ oxidoreductase/ oxidoreductase, acting on the CH-CH group of donors (EC:1.3.3.6); K00232 acyl-CoA oxidase [EC:1.3.3.6]	531.273	0.9818	330	0.4273	0	1948
Unigene104035_Safflower	acyl-CoA oxidase (EC:1.3.3.6); K00232 acyl-CoA oxidase [EC:1.3.3.6]	240	0.997	663	0.4389	0	1768
Unigene46125_Safflower	acyl-CoA oxidase (EC:1.3.3.6); K00232 acyl-CoA oxidase [EC:1.3.3.6]	766.938	0.9936	627	0.437	0	5343
Unigene46921_Safflower	acyl-CoA oxidase ACX3; K00232 acyl-CoA oxidase [EC:1.3.3.6]	744.458	0.9971	1034	0.4246	0	8553
Unigene44989_Safflower	acyl-CoA oxidase ACX3; K00232 acyl-CoA oxidase [EC:1.3.3.6]	1051.75	0.9468	395	0.4051	0	4616
Unigene40197_Safflower	acyl-CoA thioesterase family protein (EC:3.1.2.2); K01076 [EC:3.1.2.-]	17.9661	0.9925	531	0.3766	0	106
Unigene107366_Safflower	acyl-CoA thioesterase family protein (EC:3.1.2.2); K01076 [EC:3.1.2.-]	32.1212	0.9428	297	0.4545	0	106
Unigene107699_Safflower	acyl-CoA thioesterase family protein (EC:3.1.2.2); K01076 [EC:3.1.2.-]	58.4416	0.9697	231	0.4199	0	150
Unigene41037_Safflower	acyl-CoA thioesterase family protein (EC:3.1.2.2); K01076 [EC:3.1.2.-]	61.4685	0.9907	429	0.4522	0	293
Unigene107953_Safflower	acyl-CoA thioesterase family protein (EC:3.1.2.2); K01076 [EC:3.1.2.-]	68.5993	0.9902	307	0.4397	0	234
Unigene40771_Safflower	acyl-CoA thioesterase family protein (EC:3.1.2.2); K01076 [EC:3.1.2.-]	70.674	0.9639	638	0.4561	0	501
Unigene106105_Safflower	acyl-CoA thioesterase family protein (EC:3.1.2.2); K01076 [EC:3.1.2.-]	76.2032	0.9982	561	0.4456	0	475
Unigene112114_Safflower	acyl-coenzyme A oxidase 2; K00232 acyl-CoA oxidase [EC:1.3.3.6]	36.8182	0.9545	154	0.4351	0	63
Unigene46632_Safflower	acyl-coenzyme A oxidase 2; K00232 acyl-CoA oxidase [EC:1.3.3.6]	85.7576	0.9663	297	0.4747	0	283
Unigene7830_Safflower	acyl-coenzyme A oxidase 2; K00232 acyl-CoA oxidase [EC:1.3.3.6]	221.669	0.9732	1494	0.4324	0	3681
Unigene75191_Safflower	acyl-desaturase; K03921 acyl-[acyl-carrier-protein] desaturase [EC:1.14.19.2]	11.5232	0.8852	453	0.4724	0	58
Unigene91099_Safflower	ADS1; ADS1 (DELTA 9 DESATURASE 1); oxidoreductase; K00507 stearoyl-CoA desaturase (delta-9 desaturase) [EC:1.14.19.1]	12.2004	0.9764	509	0.4126	0	69
Unigene63762_Safflower	AY110052; LOC100282692; K08081 tropine dehydrogenase [EC:1.1.1.206]	33.0539	0.998	1002	0.4581	0	368
Unigene60687_Safflower	AY110052; LOC100282692; K08081 tropine dehydrogenase [EC:1.1.1.206]	154.619	0.9266	1117	0.4494	0	1919
Unigene106855_Safflower	binding / catalytic/ oxidoreductase; K00059 3-oxoacyl-[acyl-carrier protein] reductase [EC:1.1.1.100]	20.75	0.9722	360	0.4556	0	83
Unigene94702_Safflower	binding / catalytic/ oxidoreductase; K00059 3-oxoacyl-[acyl-carrier protein] reductase [EC:1.1.1.100]	23.0303	0.9832	297	0.4209	0	76
Unigene21529_Safflower	binding / catalytic/ oxidoreductase; K00059 3-oxoacyl-[acyl-carrier protein] reductase [EC:1.1.1.100]	35.1935	0.9939	491	0.4399	0	192
Unigene28831_Safflower	binding / catalytic/ oxidoreductase; K00059 3-oxoacyl-[acyl-carrier protein] reductase [EC:1.1.1.100]	75.8457	0.9466	337	0.5935	0	284
Unigene891_Safflower	binding / catalytic/ oxidoreductase; K00059 3-oxoacyl-[acyl-carrier protein] reductase [EC:1.1.1.100]	135.839	0.9907	322	0.3882	0	486
Unigene9667_Safflower	binding / catalytic/ oxidoreductase; K00059 3-oxoacyl-[acyl-carrier protein] reductase [EC:1.1.1.100]	200.592	0.9988	861	0.4065	0	1919
Unigene41915_Safflower	cl27608_1; LOC100273826; K03921 acyl-[acyl-carrier-protein] desaturase [EC:1.14.19.2]	10.4	0.9467	225	0.4444	0	26
Unigene9633_Safflower	CYP71B36; electron carrier/ heme binding / iron ion binding / monooxygenase/ oxygen binding; K00517 [EC:1.14.-.-]	428.447	0.9935	309	0.3981	0	1471
Unigene18734_Safflower	CYP735A5; cytochrome P450; K10717 cytokinin trans-hydroxylase	28.7705	0.9795	244	0.3607	0	78
Unigene60208_Safflower	CYP735A5; cytochrome P450; K10717 cytokinin trans-hydroxylase	163.846	0.9808	156	0.3718	0	284
Unigene1936_Safflower	CYP735A6; cytochrome P450; K10717 cytokinin trans-hydroxylase	11.3265	0.9388	294	0.3946	0	37
Unigene79077_Safflower	CYP735A6; cytochrome P450; K10717 cytokinin trans-hydroxylase	13.2308	0.8359	585	0.4154	0	86
Unigene64689_Safflower	CYP735A6; cytochrome P450; K10717 cytokinin trans-hydroxylase	45.9875	0.9937	638	0.3966	0	326
Unigene70011_Safflower	CYP78A7; electron carrier/ heme binding / iron ion binding / monooxygenase/ oxygen binding; K00517 [EC:1.14.-.-]	21.4177	0.9089	395	0.4329	0	94
Unigene46017_Safflower	CYP78A7; electron carrier/ heme binding / iron ion binding / monooxygenase/ oxygen binding; K00517 [EC:1.14.-.-]	1953.37	0.9736	1326	0.3869	0	28788
Unigene62930_Safflower	CYP81D1 (CYTOCHROME P450 81D1); electron carrier/ heme binding / iron ion binding / monooxygenase/ oxygen binding; K00517 [EC:1.14.-.-]	38.0073	0.9954	1094	0.4452	0	462
Unigene46805_Safflower	delta 12 fatty acid desaturase (ISS); K08262 delta12-fatty acid dehydrogenase [EC:1.14.99.33]	942.587	0.9977	858	0.6142	0	8986
Unigene3319_Safflower	delta 9 acyl-lipid fatty acid desaturase; K00507 stearoyl-CoA desaturase (delta-9 desaturase) [EC:1.14.19.1]	33.0811	0.9865	370	0.3892	0	136
Unigene45911_Safflower	DY1A; Dynein 1-alpha heavy chain, flagellar inner arm (IC); K10413 dynein heavy chain 1, cytosolic	987.734	0.9964	556	0.4478	0	6102
Unigene27145_Safflower	enoyl-CoA reductase (EC:1.3.1.38); K10258 enoyl reductase [EC:1.3.1.-]	26.9681	0.9858	564	0.3741	0	169
Unigene94756_Safflower	estradiol 17-beta-dehydrogenase 8; K00059 3-oxoacyl-[acyl-carrier protein] reductase [EC:1.1.1.100]	12.0259	0.9345	1160	0.4621	0	155
Unigene104887_Safflower	FAB2; plastid acyl-ACP desaturase (EC:1.14.19.2); K03921 acyl-[acyl-carrier-protein] desaturase [EC:1.14.19.2]	320.073	0.9964	550	0.4527	0	1956
Unigene46906_Safflower	FAD2; FAD2 (FATTY ACID DESATURASE 2); delta12-fatty acid dehydrogenase/ omega-6 fatty acid desaturase; K10256 omega-6 fatty acid desaturase (delta-12 desaturase) [EC:1.14.19.-]	5063.77	0.9957	231	0.4286	0	12997
Unigene63174_Safflower	FAD3; FAD3 (FATTY ACID DESATURASE 3); omega-3 fatty acid desaturase; K10257 omega-3 fatty acid desaturase (delta-15 desaturase) [EC:1.14.19.-]	43.8916	0.9988	812	0.4249	0	396
Unigene45378_Safflower	FAD3; FAD3 (FATTY ACID DESATURASE 3); omega-3 fatty acid desaturase; K10257 omega-3 fatty acid desaturase (delta-15 desaturase) [EC:1.14.19.-]	465.217	0.9952	207	0.5362	0	1070
Unigene47083_Safflower	FAD3; FAD3 (FATTY ACID DESATURASE 3); omega-3 fatty acid desaturase; K10257 omega-3 fatty acid desaturase (delta-15 desaturase) [EC:1.14.19.-]	10123.6	0.997	330	0.4758	0	37120
Unigene40359_Safflower	FAD5A; MGDG specific palmitate delta-7 desaturase; K00507 stearoyl-CoA desaturase (delta-9 desaturase) [EC:1.14.19.1]	116.075	0.9907	214	0.3879	0	276
Unigene4094_Safflower	FAD7; chloroplast glycerolipid omega-3-fatty acid desaturase; K10257 omega-3 fatty acid desaturase (delta-15 desaturase) [EC:1.14.19.-]	50.5869	0.9233	443	0.3883	0	249
Unigene45575_Safflower	FAD7; FAD7 (FATTY ACID DESATURASE 7); omega-3 fatty acid desaturase; K10257 omega-3 fatty acid desaturase (delta-15 desaturase) [EC:1.14.19.-]	707.471	0.9988	862	0.5557	0	6776
Unigene4342_Safflower	FAD7; FAD7 (FATTY ACID DESATURASE 7); omega-3 fatty acid desaturase; K10257 omega-3 fatty acid desaturase (delta-15 desaturase) [EC:1.14.19.-]	8789.24	0.9838	433	0.4896	0	42286
Unigene90651_Safflower	fad7; fatty acid desaturase7; K10257 omega-3 fatty acid desaturase (delta-15 desaturase) [EC:1.14.19.-]	11.4388	0.9856	417	0.5875	0	53
Unigene3456_Safflower	FAD8; FAD8 (FATTY ACID DESATURASE 8); omega-3 fatty acid desaturase; K10257 omega-3 fatty acid desaturase (delta-15 desaturase) [EC:1.14.19.-]	35.9443	0.9319	323	0.4799	0	129
Unigene263_Safflower	FAD8; FAD8 (FATTY ACID DESATURASE 8); omega-3 fatty acid desaturase; K10257 omega-3 fatty acid desaturase (delta-15 desaturase) [EC:1.14.19.-]	138.271	0.8947	399	0.4261	0	613
Unigene262_Safflower	FAD8; FAD8 (FATTY ACID DESATURASE 8); omega-3 fatty acid desaturase; K10257 omega-3 fatty acid desaturase (delta-15 desaturase) [EC:1.14.19.-]	303.75	0.8839	448	0.4107	0	1512
Unigene46535_Safflower	FAD8; FAD8 (FATTY ACID DESATURASE 8); omega-3 fatty acid desaturase; K10257 omega-3 fatty acid desaturase (delta-15 desaturase) [EC:1.14.19.-]	2538.89	0.9945	181	0.4751	0	5106
Unigene8155_Safflower	FAD8; FAD8 (FATTY ACID DESATURASE 8); omega-3 fatty acid desaturase; K10257 omega-3 fatty acid desaturase (delta-15 desaturase) [EC:1.14.19.-]	3782.85	0.9525	505	0.4911	0	21226
Unigene8469_Safflower	fatty acid desaturase, delta-12; K10256 omega-6 fatty acid desaturase (delta-12 desaturase) [EC:1.14.19.-]	14.3272	0.9666	1137	0.3984	0	181
Unigene26349_Safflower	fatty acid desaturase, delta-12; K10256 omega-6 fatty acid desaturase (delta-12 desaturase) [EC:1.14.19.-]	140.114	0.9716	176	0.392	0	274
Unigene45001_Safflower	fatty acid desaturase, delta-12; K10256 omega-6 fatty acid desaturase (delta-12 desaturase) [EC:1.14.19.-]	570.627	0.997	335	0.3851	0	2124
Unigene47009_Safflower	fatty acid desaturase, delta-12; K10256 omega-6 fatty acid desaturase (delta-12 desaturase) [EC:1.14.19.-]	986.881	0.995	202	0.4406	0	2215
Unigene4432_Safflower	fatty acid desaturase, delta-12; K10256 omega-6 fatty acid desaturase (delta-12 desaturase) [EC:1.14.19.-]	1731.38	0.9929	282	0.4326	0	5425
Unigene4690_Safflower	fatty acid desaturase, delta-12; K10256 omega-6 fatty acid desaturase (delta-12 desaturase) [EC:1.14.19.-]	4295.79	0.9973	368	0.4239	0	17565
Unigene46807_Safflower	fatty acid desaturase, delta-12; K10256 omega-6 fatty acid desaturase (delta-12 desaturase) [EC:1.14.19.-]	5075.03	0.9946	185	0.427	0	10432
Unigene45222_Safflower	fatty acid desaturase, delta-12; K10256 omega-6 fatty acid desaturase (delta-12 desaturase) [EC:1.14.19.-]	9021.9	0.9967	300	0.4267	0	30073
Unigene3956_Safflower	GA3; GA3 (GA REQUIRING 3); ent-kaurene oxidase/ oxygen binding (EC:1.14.13.78); K04122 ent-kaurene oxidase [EC:1.14.13.78]	81.3394	0.9987	769	0.3602	0	695
Unigene79076_Safflower	hypothetical protein LOC100249305; K00232 acyl-CoA oxidase [EC:1.3.3.6]	14.1892	0.7688	666	0.4324	0	105
Unigene23731_Safflower	hypothetical protein LOC100249305; K00232 acyl-CoA oxidase [EC:1.3.3.6]	14.4231	0.9551	312	0.4167	0	50
Unigene20897_Safflower	hypothetical protein LOC100249305; K00232 acyl-CoA oxidase [EC:1.3.3.6]	16.3212	0.9724	579	0.38	0	105
Unigene94833_Safflower	hypothetical protein LOC100249305; K00232 acyl-CoA oxidase [EC:1.3.3.6]	20.1064	0.9255	188	0.3883	0	42
Unigene12675_Safflower	KAO2; KAO2 (ENT-KAURENOIC ACID HYDROXYLASE 2); ent-kaurenoate oxidase/ oxygen binding (EC:1.14.13.79); K04123 ent-kaurenoic acid hydroxylase [EC:1.14.13.79]	15.6224	0.9941	1181	0.4826	0	205
Unigene12168_Safflower	Ketoacyl-ACP Reductase (KAR) (EC:1.1.1.100); K00059 3-oxoacyl-[acyl-carrier protein] reductase [EC:1.1.1.100]	32.1687	0.998	498	0.4378	0	178
Unigene111326_Safflower	LUT1; LUT1 (LUTEIN DEFICIENT 1); epsilon hydroxylase/ oxygen binding; K09837 carotenoid epsilon-ring hydroxylase	19.1943	0.436	633	0.3997	0	135
Unigene63027_Safflower	oleate 12-hydroxylase (EC:1.14.99.33); K10256 omega-6 fatty acid desaturase (delta-12 desaturase) [EC:1.14.19.-]	13.7594	0.9975	399	0.416	0	61
Unigene88792_Safflower	oleate 12-hydroxylase (EC:1.14.99.33); K10256 omega-6 fatty acid desaturase (delta-12 desaturase) [EC:1.14.19.-]	127.742	0.9785	279	0.3513	0	396
Unigene45425_Safflower	oleate 12-hydroxylase (EC:1.14.99.33); K10256 omega-6 fatty acid desaturase (delta-12 desaturase) [EC:1.14.19.-]	345.471	0.9686	223	0.3812	0	856
Unigene13633_Safflower	Omega-3 fatty acid desaturase, chloroplast precursor (EC:1.14.99.33); K10257 omega-3 fatty acid desaturase (delta-15 desaturase) [EC:1.14.19.-]	16.875	0.9763	464	0.4591	0	87
Unigene46177_Safflower	Omega-3 fatty acid desaturase, chloroplast precursor (EC:1.14.99.33); K10257 omega-3 fatty acid desaturase (delta-15 desaturase) [EC:1.14.19.-]	531.573	0.9963	267	0.5131	0	1577
Unigene64172_Safflower	omega-3 fatty acid desaturase; K10257 omega-3 fatty acid desaturase (delta-15 desaturase) [EC:1.14.19.-]	41.4538	0.981	736	0.5245	0	339
Unigene1384_Safflower	omega-3 fatty acid desaturase; K10257 omega-3 fatty acid desaturase (delta-15 desaturase) [EC:1.14.19.-]	50.5369	0.9217	447	0.3691	0	251
Unigene97402_Safflower	omega-3 fatty acid desaturase; K10257 omega-3 fatty acid desaturase (delta-15 desaturase) [EC:1.14.19.-]	184.322	0.9983	583	0.5455	0	1194
Unigene4863_Safflower	omega-3 fatty acid desaturase; K10257 omega-3 fatty acid desaturase (delta-15 desaturase) [EC:1.14.19.-]	260.526	0.998	494	0.5466	0	1430
Unigene45909_Safflower	omega-3 fatty acid desaturase; K10257 omega-3 fatty acid desaturase (delta-15 desaturase) [EC:1.14.19.-]	603.896	0.9654	231	0.6061	0	1550
Unigene8289_Safflower	omega-3 fatty acid desaturase; K10257 omega-3 fatty acid desaturase (delta-15 desaturase) [EC:1.14.19.-]	861.835	0.9564	665	0.4331	0	6368
Unigene46223_Safflower	omega-3 fatty acid desaturase; K10257 omega-3 fatty acid desaturase (delta-15 desaturase) [EC:1.14.19.-]	1582.22	0.9717	424	0.5189	0	7454
Unigene44830_Safflower	omega-3 fatty acid desaturase; K10257 omega-3 fatty acid desaturase (delta-15 desaturase) [EC:1.14.19.-]	1688.65	0.997	333	0.4354	0	6248
Unigene8290_Safflower	omega-3 fatty acid desaturase; K10257 omega-3 fatty acid desaturase (delta-15 desaturase) [EC:1.14.19.-]	2164.33	0.8692	520	0.4654	0	12505
Unigene8156_Safflower	omega-3 fatty acid desaturase; K10257 omega-3 fatty acid desaturase (delta-15 desaturase) [EC:1.14.19.-]	2279.79	0.999	988	0.4787	0	25027
Unigene46939_Safflower	omega-3 fatty acid desaturase; K10257 omega-3 fatty acid desaturase (delta-15 desaturase) [EC:1.14.19.-]	2727.01	0.9951	613	0.4388	0	18574
Unigene45599_Safflower	omega-3 fatty acid desaturase; K10257 omega-3 fatty acid desaturase (delta-15 desaturase) [EC:1.14.19.-]	3131.85	0.9982	1096	0.5	0	38139
Unigene282_Safflower	omega-3 fatty acid desaturase; K10257 omega-3 fatty acid desaturase (delta-15 desaturase) [EC:1.14.19.-]	8588.35	0.9975	406	0.4335	0	38743
Unigene46052_Safflower	omega-3 fatty acid desaturase; K10257 omega-3 fatty acid desaturase (delta-15 desaturase) [EC:1.14.19.-]	10476	0.9987	758	0.434	0	88231
Unigene46766_Safflower	omega-3 fatty acid desaturase; K10257 omega-3 fatty acid desaturase (delta-15 desaturase) [EC:1.14.19.-]	11453.2	0.9947	190	0.4316	0	24179
Unigene45243_Safflower	omega-3 fatty acid desaturase; K10257 omega-3 fatty acid desaturase (delta-15 desaturase) [EC:1.14.19.-]	11631.4	0.9983	594	0.4512	0	76767
Unigene45143_Safflower	omega-3 fatty acid desaturase; K10257 omega-3 fatty acid desaturase (delta-15 desaturase) [EC:1.14.19.-]	11725.8	0.9979	478	0.4958	0	62277
Unigene45912_Safflower	omega-3 fatty acid desaturase; K10257 omega-3 fatty acid desaturase (delta-15 desaturase) [EC:1.14.19.-]	21906.5	0.9962	264	0.4697	0	64259
Unigene24616_Safflower	omega-6 desaturase, endoplasmic reticulum (EC:1.14.99.33); K10256 omega-6 fatty acid desaturase (delta-12 desaturase) [EC:1.14.19.-]	40.3182	0.9633	817	0.4357	0	366
Unigene45558_Safflower	omega-6 desaturase, endoplasmic reticulum (EC:1.14.99.33); K10256 omega-6 fatty acid desaturase (delta-12 desaturase) [EC:1.14.19.-]	349.73	0.997	333	0.3754	0	1294
Unigene44871_Safflower	omega-6 desaturase, endoplasmic reticulum (EC:1.14.99.33); K10256 omega-6 fatty acid desaturase (delta-12 desaturase) [EC:1.14.19.-]	724.487	0.9626	1633	0.3987	0	13149
Unigene63573_Safflower	omega-6 fatty acid desaturase; K10256 omega-6 fatty acid desaturase (delta-12 desaturase) [EC:1.14.19.-]	15.9441	0.9044	429	0.4266	0	76
Unigene111728_Safflower	omega-6 fatty acid desaturase; K10256 omega-6 fatty acid desaturase (delta-12 desaturase) [EC:1.14.19.-]	31.7647	0.9804	357	0.4846	0	126
Unigene25879_Safflower	Os01g0150200; K10703 3-hydroxy acyl-CoA dehydratase [EC:4.2.1.-]	127.304	0.996	497	0.3722	0	703
Unigene45507_Safflower	Os01g0159400; K00232 acyl-CoA oxidase [EC:1.3.3.6]	470.654	0.9967	1838	0.475	0	9639
Unigene25667_Safflower	Os01g0851600; K09591 probable steroid reductase DET2 [EC:1.3.99.-]	372.166	0.9965	1154	0.4471	0	4772
Unigene24116_Safflower	Os02g0467000; K00487 trans-cinnamate 4-monooxygenase [EC:1.14.13.11]	33.0723	0.9337	332	0.3946	0	122
Unigene64540_Safflower	Os02g0716500; K10256 omega-6 fatty acid desaturase (delta-12 desaturase) [EC:1.14.19.-]	19.9091	0.9121	330	0.403	0	73
Unigene8896_Safflower	Os02g0716500; K10256 omega-6 fatty acid desaturase (delta-12 desaturase) [EC:1.14.19.-]	28.7117	0.998	489	0.3804	0	156
Unigene46183_Safflower	Os02g0716500; K10256 omega-6 fatty acid desaturase (delta-12 desaturase) [EC:1.14.19.-]	1300.28	0.989	181	0.4586	0	2615
Unigene64168_Safflower	Os02g0817700; K07513 acetyl-CoA acyltransferase 1 [EC:2.3.1.16]	34.9606	0.9501	381	0.3963	0	148
Unigene68317_Safflower	Os03g0268900; K08081 tropine dehydrogenase [EC:1.1.1.206]	87.1924	0.9879	577	0.4281	0	559
Unigene106734_Safflower	Os03g0269100; K08081 tropine dehydrogenase [EC:1.1.1.206]	46.7247	0.6574	861	0.4239	0	447
Unigene46854_Safflower	Os03g0269100; K08081 tropine dehydrogenase [EC:1.1.1.206]	1045.5	0.9986	1406	0.4154	0	16338
Unigene46289_Safflower	Os03g0290300; K10257 omega-3 fatty acid desaturase (delta-15 desaturase) [EC:1.14.19.-]	10424.5	0.9198	698	0.3739	0	80848
Unigene39659_Safflower	Os03g0417700; K00517 [EC:1.14.-.-]	16.1495	0.6224	535	0.4206	0	96
Unigene111100_Safflower	Os03g0417700; K00517 [EC:1.14.-.-]	35.1644	0.9903	517	0.4758	0	202
Unigene105327_Safflower	Os03g0423300; K03921 acyl-[acyl-carrier-protein] desaturase [EC:1.14.19.2]	86.9032	0.9957	465	0.4688	0	449
Unigene60609_Safflower	Os03g0748100; K00059 3-oxoacyl-[acyl-carrier protein] reductase [EC:1.1.1.100]	139.189	0.991	333	0.5435	0	515
Unigene110879_Safflower	Os03g0810800; K09841 xanthoxin dehydrogenase [EC:1.1.1.288]	15.9562	0.9741	502	0.4721	0	89
Unigene4801_Safflower	Os04g0614000; K13237 peroxisomal 2,4-dienoyl-CoA reductase [EC:1.3.1.34]	13.3846	0.4923	780	0.5526	0	116
Unigene45883_Safflower	Os05g0125500; K00253 isovaleryl-CoA dehydrogenase [EC:1.3.99.10]	855.571	0.9937	630	0.4254	0	5989
Unigene45344_Safflower	Os06g0354500; K00232 acyl-CoA oxidase [EC:1.3.3.6]	1099.06	0.9945	543	0.4641	0	6631
Unigene44856_Safflower	Os06g0354500; K00232 acyl-CoA oxidase [EC:1.3.3.6]	1675.68	0.988	333	0.5195	0	6200
Unigene47191_Safflower	Os07g0416900; K10256 omega-6 fatty acid desaturase (delta-12 desaturase) [EC:1.14.19.-]	1243.55	0.998	498	0.3996	0	6881
Unigene45090_Safflower	Os07g0693800; K10257 omega-3 fatty acid desaturase (delta-15 desaturase) [EC:1.14.19.-]	1467.13	0.9965	282	0.4433	0	4597
Unigene75680_Safflower	Os08g0200100; K03921 acyl-[acyl-carrier-protein] desaturase [EC:1.14.19.2]	15.1345	0.9966	892	0.4821	0	150
Unigene9319_Safflower	Os08g0200100; K03921 acyl-[acyl-carrier-protein] desaturase [EC:1.14.19.2]	242.01	0.9983	1209	0.5649	0	3251
Unigene103965_Safflower	Os09g0403300; K10717 cytokinin trans-hydroxylase	25.1887	0.9748	318	0.3711	0	89
Unigene24230_Safflower	Os09g0403300; K10717 cytokinin trans-hydroxylase	26.422	0.9602	327	0.3578	0	96
Unigene24229_Safflower	Os09g0403300; K10717 cytokinin trans-hydroxylase	63.7248	0.9933	298	0.349	0	211
Unigene103966_Safflower	Os09g0403300; K10717 cytokinin trans-hydroxylase	286.28	0.9932	293	0.3857	0	932
Unigene18246_Safflower	Os10g0546600; K09837 carotenoid epsilon-ring hydroxylase	15.3886	0.7358	193	0.3834	0	33
Unigene45662_Safflower	Os12g0104400; K10257 omega-3 fatty acid desaturase (delta-15 desaturase) [EC:1.14.19.-]	2535.61	0.9973	369	0.4173	0	10396
Unigene25696_Safflower	PAS2; K10703 3-hydroxy acyl-CoA dehydratase [EC:4.2.1.-]	233.523	0.9924	264	0.447	0	685
Unigene4039_Safflower	probable acetyl-CoA C-acetyltransferase; K00626 acetyl-CoA C-acetyltransferase [EC:2.3.1.9]	58.8095	0.996	756	0.4272	0	494
Unigene39730_Safflower	probable acetyl-CoA C-acetyltransferase; K00626 acetyl-CoA C-acetyltransferase [EC:2.3.1.9]	85.2241	0.9941	848	0.4422	0	803
Unigene46735_Safflower	probable acetyl-CoA C-acetyltransferase; K00626 acetyl-CoA C-acetyltransferase [EC:2.3.1.9]	2098.34	0.9992	1262	0.4564	0	29432
Unigene67671_Safflower	sca1; short chain alcohol dehydrogenase1; K09841 xanthoxin dehydrogenase [EC:1.1.1.288]	11.3043	0.4312	828	0.4227	0	104
Unigene104636_Safflower	short-chain dehydrogenase/reductase (SDR) family protein; K06123 1-acylglycerone phosphate reductase [EC:1.1.1.101]	280.963	0.998	509	0.4931	0	1589
Unigene106733_Safflower	short-chain dehydrogenase/reductase SDR; K00059 3-oxoacyl-[acyl-carrier protein] reductase [EC:1.1.1.100]	48.5802	0.4725	817	0.4223	0	441
Unigene105931_Safflower	stearoyl-ACP desaturase (EC:1.14.19.2); K03921 acyl-[acyl-carrier-protein] desaturase [EC:1.14.19.2]	341.761	0.9981	528	0.4924	0	2005
Unigene45052_Safflower	stearoyl-CoA desaturase; K00507 stearoyl-CoA desaturase (delta-9 desaturase) [EC:1.14.19.1]	11.3839	0.4732	672	0.3542	0	85
Unigene36738_Safflower	stearoyl-CoA desaturase; K00507 stearoyl-CoA desaturase (delta-9 desaturase) [EC:1.14.19.1]	14.3008	0.9492	472	0.4195	0	75
Unigene1280_Safflower	stearoyl-CoA desaturase; K00507 stearoyl-CoA desaturase (delta-9 desaturase) [EC:1.14.19.1]	27.9191	0.9788	519	0.4239	0	161
Unigene1969_Safflower	versicolorin reductase; K00059 3-oxoacyl-[acyl-carrier protein] reductase [EC:1.1.1.100]	363.686	0.9966	586	0.3976	0	2368
