# Supplementary material for: The First Illumina-Based De Novo Transcriptome Sequencing and Analysis of Safflower Flowers
Source: PLoS One. 2012 Jun 19;7(6):e38653. doi: 10.1371/journal.pone.0038653 (PMC3378585; doi:10.1371/journal.pone.0038653)
Supplement: File S5 — The gene sequences used for qRT-PCR analysis. (TXT) [file pone.0038653.s005.txt]

Additional File 4
The gene sequences used for qRT-PCR analysis.


>Unigene104011   CHS  size  1353    gap  0  0%  
GTGCTTCAGACCCCCGTCCGTCCTCCGAGTCCCCTACGCCACCGCGGCCGAGCACGGCCG
CATCATCTTGGCCTCGCAGCCGAAAAGCATAGCCTTCCAGGTTAAGATCTTCGAGAGATC
CGGTTTGGGTGAAGAAACATGCTTACCACACCCACTACACTATCTACCACCAAACCCTAA
CATGATGGATGCAAGAGATGAGTCCCAATTGGTGATTTTCTCGGCCATGGATTCGTTGTT
CCGAAAAACCGGACTTAGCCCTAAAGACATCGACATCTTAATCGTGAATTGCAGCTTGTT
TTCGCCCACCCCTTCCATTTCAGCCATGGTGGTTAACAAGTACAAGATGAGAAGTAATGT
CAAGAGTTTTAACTTGTCCGGAATGGGGTGTAGTGCCGGATTGATCTCCGTCGATTTCGC
GAAGAACTTACTCCAGGTCCACCCCGAATCGTACGCGGTCGTCGTGAGCACGGAAATAAT
CACCCCGAATTCTTATCTGGGGAAAGAAAGATCGATGCTCCTCCCAAACTGTCTGTTCAG
AATGGGAGGAGCAGCGATCTTGCTGACCAATAAGCGGTCGCAACGTAAGCATGCAAAGTA
CAGTCTCTTGCATCTGATCCGGACCCACAGGGGGTCCGATGAGAAATCCTACCGTTGCGT
CCAGCAAGAGGAGGACAAAGAAGGCAACATGGGGATCGCGTTGAACCTCGATCTCATGGT
GATCGCGGCCAACTCGTTGAAGGCCAACATCAGCACGATCGGTCCGCTCGTGCTCCCCGC
ATCCGAGCAGATCCTGTTCGTGCTGAACCTCTTGGGAAGGAAGTTCCTTAAGCTCGATCT
CAAGCCCTACATTCCCGACTTCAAGAAAGCGTTCGAACATTTCTGTATCCACGCGGGCGG
GCGGGCGGTTATCGACGAGCTTCAGAAGAATCTGCGGTTGTCGGCGGAGCACGTGGAAGC
TTCTAGAATGGCGTTGCACAGGTTCGGGAATACGTCGTCCTCTTCGTTGTGGTATGAGTT
GGGGTATATAGAAGCCAAAGGGAGGATGAAGAAAGGAGATAGGGCTTGGCAAATAGGGTT
TGGAAGTGGGTTTAAGTGCAATAGTGCTGTTTGGAAATGTAATAGAGATATTGAAGCTAA
AGAAAATGGTAGTGCATGGGCTGATTGTATTCAGAGGTACCCAGTAAATGAGCCAGATGT
GGTTAAGCTCTAAACTAGGGGTAGAATCGTCTTTTCGCCTTTGTGTGTCGTTATTATAAA
ATATAATAAACCTAAAATGAAAAAGATTTTAGGTGGGTTTGTGTTAAAAGTTATGTATTT
AGTCAATTATAATAATTATGTGATAGATGGTGG
>Unigene96945  CHS  size  1312    gap  0  0%
CTTCAATTCACCTCTCCTCTCCTCTCTAAATAGCTAGCATCTTCACCAACATCCATCGGT
GTTAATTAATTAAGTTAAATTAACCAACTACCCATGGCATCCTTAACCGATATTGCCGAG
ATCAGAAAAGCACAACGAGCAGAAGGTCCAGCCACCATTCTTGCCATCGGCACTGCGACT
CCAAACAATTGCATCTATCAAGCCGATTATCCAGATTACTATTTCCGAATCACCAACAGC
GAACACATGGTTGAGCTTAAACAGAAATTCAAACGCATGTGTGATAAGTCGATGATAAGA
AAGCGATATATGCACATCACCGAGGAGTTTCTGAAAGAGAACCCCAACATGTGCGAGTAC
ATGGCTCCATCTCTCGACGCCCGCCAGGATGTGGTGGTTGTCGAAGTCCCGAAGCTTGGA
AAAGAAGCGGCCACAAAAGCCATTAAAGAATGGGGACAGCCTAAATCCAAGATCACTCAT
CTCATCGTCTGTACCACCTCCGGAGTCGACATGCCCGGTGCCGACTACCAGATCACCAAG
CTCCTGGGCCTCCGCCCTTCCGTCAAACGCTTCATGATGTACCAACAAGGCTGTTTCGCC
GGAGGCACGGTGCTCCGTCTCGCCAAGGACCTCGCCGAGAACAACAAGGGCGCTCGTGTC
CTCGTGGTTTGCTCCGAGATCACCGCGGTCACCTTCCGTGGCCCCAACGACACCCACCTC
GACTCCCTCGTCGGCCAGGCTCTGTTCGGGGACGGGGCTGCCGCGGTGATCGTGGGTGCG
GATCCCGACTTGGCCACGGAGCGGCCGTTGTTCGAGATGGTGTCGGCTGCCCAGACGATC
CTGCCGGACTCGGAGGGGGCCATCGATGGACACTTGAGGGAGGTGGGGCTGACGTTTCAC
CTTCTGAAAGATGTTCCTGGGTTGATCTCGAAGAACATCGAGAAGGCGTTGGTGCAGGCG
TTTTCTCCGTTGGGTATATCGGATTGGAACTCGCTGTTCTGGATCGCGCATCCCGGGGGT
CCGGCGATACTGGACCAGGTGGAGCAGAAGCTGGGACTGAAGGAGGAGAAGATGAGGGCC
ACGAGACATGTGCTGAGCGAGTACGGTAACATGTCGAGTGCGTGTGTGTTGTTCATTATT
GACGAGATGAGGAAGAAGTCGGCGGAGGATGGTTGCGCCACCACCGGAGAAGGTCTGGAT
TGGGGTGTTCTGTTTGGGTTTGGTCCTGGTTTGACGGTGGAGACGGTGGTCCTTCACAGT
GTCCCAACCACCCCCATTGCCGCTTAAAATTCATAATTACTACTCAAACCCG
>Unigene16741  CHI  size  649    gap  0  0%
CTGCTGAATCAAAAGATAACAAATCAAACCTAATTAATTTGATCATAAGAACTAAAAAGG
TTTGATGTATTTTTATTTTAGTAGAGATCTAAATGACCGTATATGTAAACGATTTTATAT
ATATGTTTATTCTCGTGAAACTCCTGTTTTCTACTACTAGCTTATAAGCCACTTTTGCTT
TCAACCCTTGCGATTGCTTTCTCGTCAAACTAATTCATGAGATCGGCCAATCTTGATGCC
AAACTTTGTTTCGCTTCAGGAGAAACACCATTCTTCCCGATCACGGACTCGAATAATGCG
TGTCCCAGTTTTTTGTTCTCTAACACGACAATCGGAGTTTCAGGTATGATACCATCTTTC
ACAAAGCTAACCATTACTAATCCATCGGGCGTTGTTGTGTAGAGAATAGAGGAGCCAGGT
GAAAACTTTTGGTCCTTAAAAGCCTCAAGATACTTGGCAATGGTTGCGGAATCTGCATCG
GTATAGGTCCCCTCCGCTTTCCAAATCGCAACGCACATTTTAGACAACGTTTCGGCATGT
TGCATACCGACTAATGGTACTATCATTGCCACCTCGGCAAGTTTTTCAAAGGGGCCATTA
ATGATGTCGCTGTAGAAGTGGACGGAGTCCATCAACTCAGCCGCGGTTT
>Unigene27082  CHI  size  433    gap  0  0%
GTGGTTGCAAGTTGCTTATTTACACATTCATCCAACACTTGAGTTTCCTCATCTCCCCTC
TCCACTGCATACTCTCTAACTCTACTCTACCCTACCCCAAATATGGGATCAGAAATGGTG
ATGGTGGATGATATCCCTTTTCCTTCAGAGATCACAACTACCAAGCCTTTATCTTTGCTT
GGACATGGAATTACCGACATCGAGATACATTTTTTGCAAATTAAGTTCACTGCCATCGGA
GTTTATATCGACCCCGAGATCGTGGCTCATTTGCAAAAGTGGAAGGGTAAATCCGGAACC
GAGTTAGCCGAAGATGATGAGTTCTTTGATTCTGTTATTTCGGCACCGGTCGATAAGTAC
TTGAGAATTGTGACAATCAAGGAGATCAAGGGATCGCAGTACGGGGTACAACTTGAGAGC
TCGGTTAGGGACC
>Unigene45665  F3H  size  438    gap  0  0%
TTATTTGCTTTTATTTAAATGAAAATCTAATATTATATCATTTCCAATAGTTTTATAAAT
ATTTATAATACAATAACAACAAGATCAACAATAGTGATAGCAACAAAAGCACACAAGTAT
TAATTAAATTTAGCCTCTACGACCATTCACTTATTGAAACTCCACATGATAGAAAGGGGC
AAAAATGTCCATTTCTAAGCAGATATTTTCTCGATGGGTTTCTCTTTCTCCAAATTTTGT
TGCTTCTCCTTAGCTAGCTTCTTGAGTCGGGCCAACTCGAGGTCTTTACTCATCTTCCTC
TCATACATCTCCGTGAAAGTTATAGGTTTTTCCATTATCGACCTATCTCCTTCATTCACT
TTCAACGGGTACACAATCGCATCCGGTGCAGGGTTTTGAAACGTGGCTATGGATAGTCGG
TTCGTGTTTGAGTTCACC
>Unigene45631  F3H  size  495    gap  0  0%
CTTGCTTGGTGGTCCGCGTTCTTGAACCTGCCGTTGCTCAAATAATGTCCATGGTCACCA
AGATTCACCACAAATGCACCTTCAATCGGCTGAACCGTGATCCAACTCTCCCCACCATCA
CGAGTCGCTTGAAGCCCACCGACTTGGTCCTGAAGCAACAGTGTGATCGTTCCGGCATCC
GTATGTCGCTTCAGGCCCAACGTGAGGTCAGGATGAGGACATTTAGGATAATAATTGACC
ACCATTTTTTGATCCATATTCACACATGCTTTGGTCAACGCCTCTTTCTCAAGGCCCATT
GCCTCAGACAATACCTCTAGCAACTTGCAGGCCAGGCCCATTAAAGTCTCGCTATATTCC
GCAGTAACTGCCCTCCACTCTTTGGGCTTATCAGGCCAACGAGAGTAGTCTCTTGAGTTT
ATTGGGTACGAAAAGAAGATTGCAAGCTCCCTCCAATCTTCCACCGGTTCTCCCTCAAGA
TGGCTGGAAACGATA
>Unigene104057  F3'H  size  531    gap  0  0%
TCGCGGGAACTAGTTACTTTTATTCATATTTCATCCATTCTATGAAAGTAACCAACCGTT
ACTTATAAGATTTTGATTATTACATATCTTATCTGTTTACCCGCAACATATGATAAGTGC
CAAAAGCTAGAAAATTATATATGAATTAGGGTGGTGACTAATTTAGATCTTGAAAAATGA
GTTGAAGAGGTTTTTCCTTTTGCAGTGTCACCCCAAATTTTTCATTCATGTCGAGATTTG
AAGGATCTTCATCATTGGGAAGAACCCAATCGAATTGCTGAACTAAACTTGCTAATATAG
ATTGAACAGTCTTGACACCAGAGGATAAACCTGGACACATCCTTCTCCCTGCACCAAATG
GTATGAACTCGAAATCTTGGCCTTTGAAATCCAAATTCAAGCCCAGAAACCTTTCGGGTT
TAAACAAGAGAGGGTCTTCCCAAAGTTTTGGATCTCGGCCAATTGCCCAAATGTTGATGA
ATATTTGGGCATTTTGAGGGATCGTATAGTTCATAACCTCACAAGTCTCAA
>Unigene25427   F3'5'H  size  443    gap  0  0%
GAAGTTTTTGCCATTCGGAGTTGGGAGAAGAATATGCCCGGGAATTCCGTTAGGGGAGAA
GATGTTGGTGTATATATTAGCATCGTTATTGCATTCATTTGAATGGGGGTTGCCAAAAGG
TGAAGATTTTGAGGTTTCCGATGAGTTTGGATTTGTGACGAAGAAAAGGAAGCCACTAAT
TGCTATACCATCTCAAAGGTTATCTAACACAAACCTCTACTTATGAATATGAGTTAAGTT
GTTTAATAAAATAAGATACATTTGTTTTACAATTTGGTTCGCATATGTATTTATTTTACA
ATGTGAACACTTTTATAGGTTTGTGAATCAAAAAAATACAATTAAAATGTTTTAGATATT
GAAACAAATATATGTTGTAAACCATGTAAACCAATATTTATGGAAGTTATCAATGTTTAT
TTACATGGTTTACAACATATATT
>Unigene29190  FLS  size  528    gap  0  0%
ACATTGACAGCCACAAACTCGCCATAGTTTATGGTACCGTCTCCATCAAGATCAACGAGT
TCCATTAAGATTTGAAGATCTGCATCATTTATTTGTTGGCCAAGTTTGTGTAAACCAATT
CGAAGTTCTTCAAGATTTATCTCCCCTTTCTTGCGTGTATCCATTATCTCAAACGTCTCC
TTAATATCAGCCACTTCCTCTACCGACAAATGCTCCGCTATTACTCTGAGAGCTCGTTTC
TTGAGCTTGTTCATGACTGAGAATTGCTTAAGCCTTGATCTGACAACCTCGCCCAATGAG
ACATTTGGAGCCGCCTTTGCGTCCAATAACCATGGGTGTTCAAGAACTTGTTGAGCTGTA
AGGCGACGCTTTGGATCAGGATCAAGCATCTTCTTCACGAGATCTTTGGCGTTTTCAGAA
ACTTTAGGCCACGGATCTCTCTTTAAATCAAGTACCGACCGAATAATGGCTTGAGCTACT
CCTTGTTCGGTTTCTGCCCAAAAAGGTGGAACACCACAAAGCAAAATG
>Unigene98353  DFR  size  868    gap  0  0%
CATTTAATAGGTTGAAACCATTGAATACTTTTTCATACTTACCGAGGGCCTTTAATTTTA
ATACATCCAATGGTTTCAACCTATTAAATGCTTAGAACATATTTGTTACTGTATATTCAT
TTTCTTTTTTGATAACATTCATCCAGGCTTTGTCTATACCACATCTATGGCAATACTGGG
ACTAAACCTGACCACAGGATGCCAACGCCTGAACTCGAACCCAGATGGATGGTATGTCCC
ACCACATCCCCTAGGCCTTTTGTCAATACACTACCACCCTTGTGGTTTATTGTGTACTCA
TTAGTTGCGTATCTTTATATAAAACATTCCGGCCCGGGGGTTACACAAGTAAACGTAAGG
AAAATCCATCCTCTCGTTGTGGTTGGTATCGTTTGTTAGTACTTAATGAGGCCCAAGTTC
TTTAACCAAGGAAGAACCTCTTCTAGACCTTCACTCAAGCTTCTTGGGTTGTAGTTCAGT
TCTCTTTTCGCCTTCTCGCACGAATAAGCCCACTCGTGCTTCAAAACGTATACCGTCGGG
GGGCTGATGAGTGGAAGCGTTCCAGTAAATCTAGAGAATAGCACGGATAACCAGCCATAA
ACCTCGATCACGAACAAGGGAATGTTAAACCAAGGTCTTTTTGTGTTGGTGATAGTAGCA
GCCATATCAAAGATTTGCATGAAGGATGCATTTTCTCCTGTAAGAAGGTATCTTTCGCCT
GGTTGGCCTTTGTCTAAAGCCGAAATGTGACCCTCTACCACATCGTCCACATGACTAAAA
GATAACTTTTCGTTTCCATGGCCTATATAGCCAGGCAACCGTCCATTAAATCGCTCAACA
ATCAATCGCGCCACCACATTCCCAGCAG
>Unigene25256  LAR  size  1382    gap  0  0%
AAAACAGTATGCATGGATAGAGAAAATGTCATAGTCAAGATGTAACAAATATTTTAACGG
TATCAAAGTTTCAACCCAACAAACACAAATTACCAGTTTACCGCACAAAGGACATAAAAA
TTGACTTTAAGATTGGTGTGCTTACATGGTCCATAAAACAATGCCAATTACCACATCTTG
AAGCCAAAAACAACACTAGAAACCACTCCACACTCTATCCATGCATACTGTTTTATTCTT
ATAAACCTTGGCACCAACTAGGAAACAGACTAGGCCAAGAAAGTGGAAACAACGTCCCAC
GCGGAATACATAGACCTAAACATCGCTATATAATAAACTTCGACCACCGATCATTAACCT
TTTTCAGGCGAAACCTTTTTCAGACGAAGCGGGTGAGGTACTCATCAACTGTAGTGTATT
TAACATCAGGATAAAGTGCAGAAGCTTCCACCCCGAATGATGGTTCGATCTCAAAGTATG
TTTGATCTCCCTTCACAAAGATCGAGTGAGAAATTGACAACACCACGTTGAGCGGAACCG
GAGATTCTTGTATGTTCTTCAAAACTTGGTCTTCAGGAAGATGGACCCGCTCCAAGGTTT
TGCTGATCTTTTTCTCCCATAAAGACACGACCTCGTTGAATGAGTAAATGTTACCGGGAG
GCTTTATATAAACGATTTTATTCAGGGTTCTTGGGTCATCCACGGTTTTAATGGTGTAGG
TTCCAATGTCATGTTCATCGTTGAAAACAACTTTCACATTTCCATCGCCTAAGATAACAA
CCTTGTCCCTTGGTGGAGCAGTGCCTCCTGGCTGAGCTAAAGTCGGAAGAAAATAACCGG
CAAAACAATTGGAAGATACATAGGTATGAGGGATTCCTTCAGCTTCAATGGCGCGTCGGA
TCTGAGCCTTGATTGCAAAAGCTGTTTTGGCTGGCTCCACGGCATGAGTACGGTCCACAT
CATTTCCGAACTCGGATGGATAAAATTTCTTGATGTTACCAGCTTCTTTGATGGCCGTGA
TGATTTTGCCTTGATCTCCGAGCTGTCCGTGACCTACCGTCGAGATCACAACATCTACCT
GCTTTATCGCCTTCACCAGACTCCCGTGATCGTACAAATCCCCAGTGATGAAAGTAACGC
CAGATTTCTTAAACGATTCGAGCAGGGAGGACTTGGAAGGATCAGAGAGCGTGGATTCCC
TGACGAGAAGGAAAGTAGGATGACCGGACTTCGCGCTAGCCTCGACAACGAATTTTCCGA
TGTAACCAGTTCCTCCGATGATCAGAATCTTGCTTTTTTCCGCCATTTTTCTCTACGAAG
AACGAGTTTTCCGGTGATCGATGATGTTTGAAAACTAGAAAAGGAAACAAGTGAGTTGAA
AT
>Unigene71390  3GT  size  429    gap  0  0%
GCAGATTTCCTTTCTTCCGAGGCTCTTTCGATATCGGCATTCCTTCATTCGGAACTGTTA
TCTCCGTCCCCGGCTTCACCATTTCCGTCACAGGAATCACAAGGTTTCTTCCATCCAGAG
TCGTCACTTCCACCGTCTTCCCAGTCAGCGCCTCCACAAGTGAGATTTCTTGATTCATTA
CTAAGTCGTTACCTTCTCTTGTGAAAACCTCATGTGGTTTCTCGTCTACTACAAATATCA
AGTCTGCTGCTATCACACCGGGTTCCTGGTTACCCTTCTCAGGGAACGTAATTTTTGTGC
CTTTCTTCCAACCGGGTCTTATTTCGATAGTTAAGATCTCCTCCACGGTCCGAACCTTAC
CGAAAGAATCAAGAATCGTCCTAGAGATCTTCATCTTCTTCTTAGCACCCTTGTAAAGAT
CAGCCAAAC
>Unigene59018  3GRT  size  568    gap  0  0%
TGAAAGTATTTCTAATGGAGTCCCAATGATTTGTTGGCCATTTTTTGCTGACCAACAACC
GAATTGTTGGTGTAGCTGCAACAAATGGGGGATTGCCATGGAGATCGATAACGATGTAAA
GAGTGATGAAGTTGCAAAGCTAGTGATTGAGTTGATGAATGGAGAAAAAGGGAAGAAGAT
GAGAAAGAATGTTAGTGACTTGAAGAACAAAGCTGAAAAATCTTGTGCATCTCCTTCTGG
CTCATCTATGTTAAATTTGGATAAAGTGATTCATCTTCTCAAAACACCTCTAAAATAATT
CATAGCCCATGTTAATATGCCCTAATGCTAAAGGGATCAACAATCCAACATGAGGTCTCG
ACTCTAGGAAGAATGCAAAAAATCGAGATATAGATAGTAAACCAAAGTTGTCCAAGTGTT
CTAATAGATTGTTTTATGAAACTTAAATTTATAGGATCAAATAATATTGCGTTCTATGTA
AGGTATTAGAAAAGTGTATATGATGCTATTGTGTTGCATCTTACCAAGTATTTTAATTAC
TTTTCCAATTAAGAGTCGTTTACGTGGG
>Unigene45108  ANS  size  400    gap  0  0%
TAACCACCTTTTTTCCCGCCAGTCATATCGAATCGGAGCTTCTCCTCCCTCGGCAACTGG
AAGAACTCTCGGGCGAGCCTCGTCATCTCCGACATTAGCTTCGTGTCGACGCCATGGTCC
ACGACCTGAAAGATCCCCCAATCCTCGCACGCCTTCACGATCTTCGCGCAGATCTCCCCC
CTGCGGGATCCAGCACCGTCCGCGTCGTCGATGCCTTCGAGCGAGATCACCGGGATATCG
TTGCTGAACTGGTCGTACGGCACCTTCGGGCGCTCGTCTTCGTCGCGAACGTACTTGTTT
TCGACCGCCGAACCCTGGTCCCATTTCAACGACGATATCGGAGCCATAGGTTTTTTGGGG
CACGTTCTTTGTGTGTGTGTGTGTGTGAGTGTGTGTGTGT
                                          
>Unigene82078    size  337    gap  0  0% ribosomal protein S28, component of cytosolic 80S ribosome and 40S small subunit [Chlamydomonas reinhardtii] >gi|158279740|gb|EDP05500.1| ribosomal protein S28 [Chlamydomonas reinhardtii]
GCTTGGTTTGTGGGTAGCTCCTGGTCAATAGTCCATCTTGACAGCCTCTCCTCACATCTA
TCTTAATCTCCTAGCTTCACGTTCAGATTCCAGGAGAGTTAAAATGTCGCCTTCCCGGAC
GGGTCCTTTCACGTTTCTGATGATTTGTCGGTTCTGTTCTCCGATGAATTCTACCTTCAC
CTGGGTACACTGTCCCTGGGAACCGGTACGGCCCAGCACTTTCATCACACGTGCTAAAAC
AACGGGCTTATCCATGGTGAAGGATTTCTAGTGCGTTCAAACGAACAAAATATCCACACG
TGTGCTACCGATAAGTCAGGCCATGCACGAAAGACAG
 >Unigene104038   25s RNA  size  1089    gap  0  0%
RNA-binding protein 25 OS=Mus musculus GN=Rbm25 PE=1 SV=1
ACCTCCACCTTCACCCCCACAAACTGCTCCTGATGTTGCTGGAAATGCAACCTCTGAACA
TCCAGCAAGGTCGAGAGATGGCGATTCAGATGCGGATGTAACGAGAAATGTGGAAGATAG
AAACGGTGAAGAAACGATTAGCAAAAGCAAACCGTCAAGCGAAAATGAGAGACCTGAAAC
AAGCTCACCTGACCGAAGCAATAAAACCGATAGGAGGAGCAAAGACCGAGAGCGAGACCT
GAAGCGTGAAAAGGAACGGGAATTGGAACGAAAAGAAAGAGAGAGGGAACAGGAGCGGGC
CAAGAGAGAGAGGGAACGAGAATACAAGATACGTGAAGATGAACGCCGATACCGGGCCCG
CCTGAAGGAGTGGGAATCTCGGGAAAAAGAGAAAGAGCGGGCCCGCAAACAGGAGCGGGA
AAGGGAAAAGGATAGGGAACAAGATCGGAAATACGAGATATTGGATCAAGAAAATGATGA
CAGTTATAGCAAAAAGAGGAAATATAGAAGTAGTGGGGAGGAAAGAGAAGAACGAAAACG
GAGGTTGAGGGAAAAGGAGGAAGACATGGATGATCGGATTAAAGAGGAGGAGGAGATTGC
TGAGGCCAAGAGGAAAGCCGAAGAAGAAAGAGAGCTGCAAAAAGAACAGCAAAAACATGC
GTTGGAACTTTTATCTAGTAATTCTACCAACGGGACCGAGAATGCTATGGTAATTGATGG
AGGGTCGTTGGAGATCAGAAATAAAGCGGTTGATCAGACTACGGGTGACGAGGTCACACA
CGGGAACGAGATTGATAATAGGACTATACAGAACGGGAGTGGTGATGGTTCAGCTGTGAC
ATCTGATTCAGCATCGGAAATGAGGCAAAGCAACACTGTCACCACGAAAAAGTTGGGATT
CGGTCTCGTGGGCTCTGGAAAACGAACCACGGTTCCTTCTCTTTTCCACGAAGAGGAAGA
CGAGGATGCACAGAAGGATAAAAAGATGCGGCCGTTGGTTCCTATCGATTACACAACGGA
GGAATTGCAAGCCGTGCAAGACTCGGCCCCACTCGCACCTTCACCGTTGGCGGCGGCGGC
TGAATTCGC
